# Supplementary material for: Automatic and Intelligent Technologies of Solid-State Fermentation Process of Baijiu Production: Applications, Challenges, and Prospects
Source: Foods. 2021 Mar 23;10(3):680. doi: 10.3390/foods10030680 (PMC8004889; doi:10.3390/foods10030680)
Supplement: Supplementary file 1 [file foods-10-00680-s001.zip]

Archive with 2 entries (2 files):
- video/Description for video of steamer-filling robot.docx
- video/video.mp4
